# Supplementary material for: Human whole genome genotype and transcriptome data for Alzheimer’s and other neurodegenerative diseases
Source: Sci Data. 2016 Oct 11;3:160089. doi: 10.1038/sdata.2016.89 (PMC5058336; doi:10.1038/sdata.2016.89)
Supplement: Supplementary file 1 [file sdata201689-isa1.zip]

Archive with 4 entries (4 files):
- i_Investigation.txt
- s_study_Ertekin-Taner.txt
- a_GWAS_Ertekin-Taner.txt
- a_RNAseq_Ertekin-Taner.txt
