# Supplementary material for: Human whole genome genotype and transcriptome data for Alzheimer’s and other neurodegenerative diseases
Source: Sci Data. 2016 Oct 11;3:160089. doi: 10.1038/sdata.2016.89 (PMC5058336; doi:10.1038/sdata.2016.89)
Supplement: Supplementary file 1 [file sdata201689-isa1.zip › i_Investigation.txt]

# Investigation File generated for Scientific Data with Investigation File Authoring Tool version 0.1.0 on 19/09/2016 - This metadata file is CC0
ONTOLOGY SOURCE REFERENCE
Term Source Name	NCBITAXON	OBI	UBERON	ERO	NCIT
Term Source File	http://data.bioontology.org/ontologies/NCBITAXON	http://data.bioontology.org/ontologies/OBI	http://data.bioontology.org/ontologies/UBERON	http://data.bioontology.org/ontologies/ERO	http://data.bioontology.org/ontologies/NCIT
Term Source Version	2015AB	2014-08-18	releases/2014-06-15	2013-08-02	16.05e
Term Source Description	National Center for Biotechnology Information (NCBI) Organismal Classification	Ontology for Biomedical Investigations	Uber Anatomy Ontology	Eagle-I Research Resource Ontology	National Cancer Institute Thesaurus
INVESTIGATION
Investigation Identifier
Investigation Title
Investigation Description
Investigation Submission Date
Investigation Public Release Date
INVESTIGATION PUBLICATIONS
Investigation PubMed ID
Investigation Publication DOI
Investigation Publication Author List
Investigation Publication Title
Investigation Publication Status
Investigation Publication Status Term Accession Number
Investigation Publication Status Term Source REF
INVESTIGATION CONTACTS
Investigation Person Last Name
Investigation Person Mid Initials
Investigation Person First Name
Investigation Person Address
Investigation Person Phone
Investigation Person Fax
Investigation Person Email
Investigation Person Affiliation
Investigation Person Roles
Investigation Person Roles Term Accession Number
Investigation Person Roles Term Source REF
STUDY
Study Identifier	10.1038/sdata.2016.89
Study Title	Human whole genome genotype and transcriptome data for Alzheimer’s and other neurodegenerative diseases
Study Submission Date	08/04/2016
Study Public Release Date	11/10/2016
Study Description	http://www.nature.com/articles/sdata201689#abstract
Study File Name	s_study_Ertekin-Taner.txt
Comment[Subject Keywords]	///;//;///;///
Comment[Manuscript Licence]	CC BY-4.0
Comment[Experimental Metadata Licence]	CC0
Comment[Supplementary Information File Name]	
Comment[Supplementary Information File Type]	x-zip-compressed
Comment[Supplementary Information File URL]	http://www.nature.com/articles/sdata201689#supplementary-information
Comment[Data Repository]	Sage Bionetworks ;Sage Bionetworks ;Sage Bionetworks ;Sage Bionetworks ;Sage Bionetworks ;Sage Bionetworks 
Comment[Data Record Accession]	doi:10.7303/syn2910256;doi:10.7303/syn3157225;doi:10.7303/syn3157249;doi:10.7303/syn3157268;doi:10.7303/syn3163039;doi:10.7303/syn5049298
Comment[Data Record URI]	http://dx.doi.org/10.7303/syn2910256;http://dx.doi.org/10.7303/syn3157225;http://dx.doi.org/10.7303/syn3157249;http://dx.doi.org/10.7303/syn3157268;http://dx.doi.org/10.7303/syn3163039;http://dx.doi.org/10.7303/syn5049298
STUDY DESIGN DESCRIPTORS
Study Design Type	disease state design	individual genetic characteristics comparison design
Study Design Type Term Accession Number	OBI:0001293	OBI:0001448
Study Design Type Term Source REF	OBI	OBI
STUDY PUBLICATIONS
Study PubMed ID	""	""	""	""
Study Publication DOI	doi:10.1038/ng.305	doi:10.1371/journal.pgen.1002707	doi:10.1007/s00401-016-1576-7	doi:10.​1212/​NXG.​0000000000000012
Study Publication Author List	""	""	""	""
Study Publication Title	""	""	""	""
Study Publication Status	published	published	published	published
Study Publication Status Term Accession Number				
Study Publication Status Term Source REF				
STUDY FACTORS
Study Factor Name	brain region	cohort diagnoses
Study Factor Type	regional part of brain	diagnosis
Study Factor Type Term Accession Number	UBERON:0002616	OGMS:0000073
Study Factor Type Term Source REF	UBERON	ERO
STUDY ASSAYS
Study Assay Measurement Type	genetic sequence variation analysis	transcription profiling by array assay
Study Assay Measurement Type Term Accession Number	ERO:0100211	OBI:0001463
Study Assay Measurement Type Term Source REF	ERO	OBI
Study Assay Technology Type	Whole Genome Association Study	RNA-seq assay
Study Assay Technology Type Term Accession Number	NCIT:C93020	OBI:0001271
Study Assay Technology Type Term Source REF	NCIT	OBI
Study Assay Technology Platform	""	""
Study Assay File Name	a_GWAS_Ertekin-Taner.txt	a_RNAseq_Ertekin-Taner.txt
STUDY PROTOCOLS
Study Protocol Name	Study Populations	Molecular Data
Study Protocol Type	selection	molecular assay
Study Protocol Type Term Accession Number	OBI:0001928	ERO:0000833
Study Protocol Type Term Source REF	OBI	ERO
Study Protocol Description		
Study Protocol URI	""	""
Study Protocol Version		
Study Protocol Parameters Name	""	""
Study Protocol Parameters Name Term Accession Number	""	""
Study Protocol Parameters Name Term Source REF	""	""
Study Protocol Components Name	""	""
Study Protocol Components Type	""	""
Study Protocol Components Type Term Accession Number	""	""
Study Protocol Components Type Term Source REF	""	""
STUDY CONTACTS
Study Person Last Name	Allen	Carrasquillo	Funk	Heavner	Zou	Younkin	Burgess	Chai	Crook	Eddy	Li	Logsdon	Peters	Dang	Wang	Serie	Wang	Nguyen	Lincoln	Malphrus	Bisceglio	Li	Golde	Mangravite	Asmann	Price	Petersen	Graff-Radford	Dickson	Younkin	Ertekin-Taner
Study Person First Name	Mariet	Minerva M.	Cory	Benjamin D.	Fanggeng	Curtis S.	Jeremy D.	High-Seng	Julia	James A.	Hongdong	Ben	Mette A.	Kristen K.	Xue	Daniel	Chen	Thuy	Sarah	Kimberly	Gina	Ma	Todd E.	Lara M.	Yan	Nathan D.	Ronald C.	Neill R.	Dennis W.	Steven G.	Nilüfer
Study Person Mid Initials																															
Study Person Email	""	""	""	""	""	""	""	""	""	""	""	""	""	""	""	""	""	""	""	""	""	""	""	""	""	""	""	""	""	""	taner.nilufer@mayo.edu
Study Person Phone																															
Study Person Fax																															
Study Person Address																															
Study Person Affiliation	Mayo Clinic, Department of Neuroscience, 4500 San Pablo Road, Jacksonville, Florida 32224, USA	Mayo Clinic, Department of Neuroscience, 4500 San Pablo Road, Jacksonville, Florida 32224, USA	Institute for Systems Biology, 401 Terry Ave N., Seattle, Washington 98109, USA	Institute for Systems Biology, 401 Terry Ave N., Seattle, Washington 98109, USA	Mayo Clinic, Department of Neuroscience, 4500 San Pablo Road, Jacksonville, Florida 32224, USA	Mayo Clinic, Department of Health Sciences Research, 4500 San Pablo Road, Jacksonville, Florida 32224, USA	Mayo Clinic, Department of Neuroscience, 4500 San Pablo Road, Jacksonville, Florida 32224, USA	Mayo Clinic, Department of Health Sciences Research, 200 First Street, Rochester, Minnesota 55905, USA	Institute for Systems Biology, 401 Terry Ave N., Seattle, Washington 98109, USA	Institute for Systems Biology, 401 Terry Ave N., Seattle, Washington 98109, USA	Institute for Systems Biology, 401 Terry Ave N., Seattle, Washington 98109, USA	Sage Bionetworks, 1100 Fairview Ave. N., Seattle, Washington 98109, USA	Sage Bionetworks, 1100 Fairview Ave. N., Seattle, Washington 98109, USA	Sage Bionetworks, 1100 Fairview Ave. N., Seattle, Washington 98109, USA	Mayo Clinic, Department of Health Sciences Research, 4500 San Pablo Road, Jacksonville, Florida 32224, USA	Mayo Clinic, Department of Health Sciences Research, 4500 San Pablo Road, Jacksonville, Florida 32224, USA	Mayo Clinic, Department of Health Sciences Research, 200 First Street, Rochester, Minnesota 55905, USA	Mayo Clinic, Department of Neuroscience, 4500 San Pablo Road, Jacksonville, Florida 32224, USA	Mayo Clinic, Department of Neuroscience, 4500 San Pablo Road, Jacksonville, Florida 32224, USA	Mayo Clinic, Department of Neuroscience, 4500 San Pablo Road, Jacksonville, Florida 32224, USA	Mayo Clinic, Department of Neuroscience, 4500 San Pablo Road, Jacksonville, Florida 32224, USA	Mayo Clinic, Department of Neuroscience, 4500 San Pablo Road, Jacksonville, Florida 32224, USA	University of Florida, Center for Translational Research in Neurodegenerative Diseases, 1275 Center Dr, Gainesville, Florida 32611, USA	Sage Bionetworks, 1100 Fairview Ave. N., Seattle, Washington 98109, USA	Institute for Systems Biology, 401 Terry Ave N., Seattle, Washington 98109, USA	Institute for Systems Biology, 401 Terry Ave N., Seattle, Washington 98109, USA	Mayo Clinic, Department of Neurology, 200 First Street, Rochester, Minnesota 55905, USA	Mayo Clinic, Department of Neurology, 4500 San Pablo Road, Jacksonville, Florida 32224, USA	Mayo Clinic, Department of Neuroscience, 4500 San Pablo Road, Jacksonville, Florida 32224, USA	Mayo Clinic, Department of Neuroscience, 4500 San Pablo Road, Jacksonville, Florida 32224, USA	Mayo Clinic, Department of Neuroscience, 4500 San Pablo Road, Jacksonville, Florida 32224, USA
Study Person Roles																															
Study Person Roles Term Accession Number																															
Study Person Roles Term Source REF																															
Comment[Study Person ORCID]												0000-0002-0572-2569					0000-0003-2638-3081							0000-0001-7841-3612							
Comment[Funder]																															
Comment[FundRef ID]																															
Comment[Funder Term Source REF]																															
Comment[Grant Identifier]																															
