# Supplementary material for: Human whole genome genotype and transcriptome data for Alzheimer’s and other neurodegenerative diseases
Source: Sci Data. 2016 Oct 11;3:160089. doi: 10.1038/sdata.2016.89 (PMC5058336; doi:10.1038/sdata.2016.89)
Supplement: Supplementary file 1 [file sdata201689-isa1.zip › s_study_Ertekin-Taner.txt]

Source Name	Characteristics[organism]	Term Source REF	Term Accession Number	Characteristics[organism part]	Term Source REF	Term Accession Number	Protocol REF	Comment[AD cases]	Comment[controls]	Comment[non-AD]	Sample Name	Factor Value[brain region]	Factor Value[cohort diagnoses]
Mayo Clinic Jacksonville	Homo sapiens	NCBITAXON	NCBITaxon:9606				Study Populations	353	331		A.Mayo LOAD GWAS		AD_controls
Mayo Clinic Rochester	Homo sapiens	NCBITAXON	NCBITaxon:9606				Study Populations	245	701		A.Mayo LOAD GWAS		AD_controls
Mayo Clinic Brain Bank	Homo sapiens	NCBITAXON	NCBITaxon:9606				Study Populations	246	223		A.Mayo LOAD GWAS		AD_controls
Mayo Clinic Brain Bank	Homo sapiens	NCBITAXON	NCBITaxon:9606	cerebellum	UBERON	UBERON:0002037	Study Populations	197		177	B. Mayo eGWAS	CER	AD_non-AD
Mayo Clinic Brain Bank	Homo sapiens	NCBITAXON	NCBITaxon:9606	temporal cortex	UBERON	UBERON:0016538	Study Populations	202		197	B. Mayo eGWAS	TCX	AD_non-AD
Mayo Clinic Brain Bank	Homo sapiens	NCBITAXON	NCBITaxon:9606	temporal cortex	UBERON	UBERON:0016538	Study Populations	94		92	C. Mayo Pilot RNAseq	TCX	AD_non-AD
Mayo Clinic Brain Bank	Homo sapiens	NCBITAXON	NCBITaxon:9606	cerebellum	UBERON	UBERON:0002037	Study Populations	86	34	84	D. Mayo RNAseq	CER	AD_controls_non-AD
Mayo Clinic Brain Bank	Homo sapiens	NCBITAXON	NCBITaxon:9606	temporal cortex	UBERON	UBERON:0016538	Study Populations	84	31	84	D. Mayo RNAseq	TCX	AD_controls_non-AD
Banner Sun Health Institute	Homo sapiens	NCBITAXON	NCBITaxon:9606	cerebellum	UBERON	UBERON:0002037	Study Populations		46	28	D. Mayo RNAseq	CER	controls_non-AD
Banner Sun Health Institute	Homo sapiens	NCBITAXON	NCBITaxon:9606	temporal cortex	UBERON	UBERON:0016538	Study Populations		49	30	D. Mayo RNAseq	TCX	controls_non-AD
