# Supplementary material for: Human whole genome genotype and transcriptome data for Alzheimer’s and other neurodegenerative diseases
Source: Sci Data. 2016 Oct 11;3:160089. doi: 10.1038/sdata.2016.89 (PMC5058336; doi:10.1038/sdata.2016.89)
Supplement: Supplementary file 1 [file sdata201689-isa1.zip › a_GWAS_Ertekin-Taner.txt]

Sample Name	Protocol REF	Assay Name	Raw Data File	Comment[Data Repository]	Comment[Data Record Accession]	Comment[Data Record URI]	Factor Value[brain region]	Factor Value[cohort diagnoses]
A.Mayo LOAD GWAS	Molecular Data	MayoLOADGWAS_SNPGenotypes_covariates.csv	MayoLOADGWAS_SNPGenotypes_covariates.csv	Sage Bionetworks	doi:10.7303/syn2910256	http://dx.doi.org/10.7303/syn2910256		AD_controls
A.Mayo LOAD GWAS	Molecular Data	MayoLOADGWAS_SNPGenotypes.bed	MayoLOADGWAS_SNPGenotypes.bed	Sage Bionetworks	doi:10.7303/syn2910256	http://dx.doi.org/10.7303/syn2910256		AD_controls
A.Mayo LOAD GWAS	Molecular Data	MayoLOADGWAS_SNPGenotypes.bim	MayoLOADGWAS_SNPGenotypes.bim	Sage Bionetworks	doi:10.7303/syn2910256	http://dx.doi.org/10.7303/syn2910256		AD_controls
A.Mayo LOAD GWAS	Molecular Data	MayoLOADGWAS_SNPGenotypes.fam	MayoLOADGWAS_SNPGenotypes.fam	Sage Bionetworks	doi:10.7303/syn2910256	http://dx.doi.org/10.7303/syn2910256		AD_controls
B. Mayo eGWAS	Molecular Data	MayoEGWAS_arrayExpression_CBE_covariates.csv	MayoEGWAS_arrayExpression_CBE_covariates.csv	Sage Bionetworks	doi:10.7303/syn3157225	http://dx.doi.org/10.7303/syn3157225	CER	AD_non-AD
B. Mayo eGWAS	Molecular Data	MayoEGWAS_arrayExpression_TCX_covariates.csv	MayoEGWAS_arrayExpression_TCX_covariates.csv	Sage Bionetworks	doi:10.7303/syn3157225	http://dx.doi.org/10.7303/syn3157225	TCX	AD_non-AD
B. Mayo eGWAS	Molecular Data	MayoEGWAS_arrayExpression_CBE.csv	MayoEGWAS_arrayExpression_CBE.csv	Sage Bionetworks	doi:10.7303/syn3157225	http://dx.doi.org/10.7303/syn3157225	CER	AD_non-AD
B. Mayo eGWAS	Molecular Data	MayoEGWAS_arrayExpression_TCX.csv	MayoEGWAS_arrayExpression_TCX.csv	Sage Bionetworks	doi:10.7303/syn3157225	http://dx.doi.org/10.7303/syn3157225	TCX	AD_non-AD
B. Mayo eGWAS	Molecular Data	MayoEGWAS_analysis_eQTL_CBE_results_AD.gz	MayoEGWAS_analysis_eQTL_CBE_results_AD.gz	Sage Bionetworks	doi:10.7303/syn3157249	http://dx.doi.org/10.7303/syn3157249	CER	AD_non-AD
B. Mayo eGWAS	Molecular Data	MayoEGWAS_analysis_eQTL_CBE_results_nonAD.gz	MayoEGWAS_analysis_eQTL_CBE_results_nonAD.gz	Sage Bionetworks	doi:10.7303/syn3157249	http://dx.doi.org/10.7303/syn3157249	CER	AD_non-AD
B. Mayo eGWAS	Molecular Data	MayoEGWAS_analysis_eQTL_CBE_results.gz	MayoEGWAS_analysis_eQTL_CBE_results.gz	Sage Bionetworks	doi:10.7303/syn3157249	http://dx.doi.org/10.7303/syn3157249	CER	AD_non-AD
B. Mayo eGWAS	Molecular Data	MayoEGWAS_analysis_eQTL_TCX_results_AD.gz	MayoEGWAS_analysis_eQTL_TCX_results_AD.gz	Sage Bionetworks	doi:10.7303/syn3157249	http://dx.doi.org/10.7303/syn3157249	TCX	AD_non-AD
B. Mayo eGWAS	Molecular Data	MayoEGWAS_analysis_eQTL_TCX_results_nonAD.gz	MayoEGWAS_analysis_eQTL_TCX_results_nonAD.gz	Sage Bionetworks	doi:10.7303/syn3157249	http://dx.doi.org/10.7303/syn3157249	TCX	AD_non-AD
B. Mayo eGWAS	Molecular Data	MayoEGWAS_analysis_eQTL_TCX_results.gz	MayoEGWAS_analysis_eQTL_TCX_results.gz	Sage Bionetworks	doi:10.7303/syn3157249	http://dx.doi.org/10.7303/syn3157249	TCX	AD_non-AD
B. Mayo eGWAS	Molecular Data	MayoEGWAS_analysis_eQTL_CBE_imputedResults_AD.gz	MayoEGWAS_analysis_eQTL_CBE_imputedResults_AD.gz	Sage Bionetworks	doi:10.7303/syn3157249	http://dx.doi.org/10.7303/syn3157249	CER	AD_non-AD
B. Mayo eGWAS	Molecular Data	MayoEGWAS_analysis_eQTL_CBE_imputedResults_nonAD.gz	MayoEGWAS_analysis_eQTL_CBE_imputedResults_nonAD.gz	Sage Bionetworks	doi:10.7303/syn3157249	http://dx.doi.org/10.7303/syn3157249	CER	AD_non-AD
B. Mayo eGWAS	Molecular Data	MayoEGWAS_analysis_eQTL_CBE_imputedResults.gz	MayoEGWAS_analysis_eQTL_CBE_imputedResults.gz	Sage Bionetworks	doi:10.7303/syn3157249	http://dx.doi.org/10.7303/syn3157249	CER	AD_non-AD
B. Mayo eGWAS	Molecular Data	MayoEGWAS_analysis_eQTL_TCX_imputedResults_AD.gz	MayoEGWAS_analysis_eQTL_TCX_imputedResults_AD.gz	Sage Bionetworks	doi:10.7303/syn3157249	http://dx.doi.org/10.7303/syn3157249	TCX	AD_non-AD
B. Mayo eGWAS	Molecular Data	MayoEGWAS_analysis_eQTL_TCX_imputedResults_nonAD.gz	MayoEGWAS_analysis_eQTL_TCX_imputedResults_nonAD.gz	Sage Bionetworks	doi:10.7303/syn3157249	http://dx.doi.org/10.7303/syn3157249	TCX	AD_non-AD
B. Mayo eGWAS	Molecular Data	MayoEGWAS_analysis_eQTL_TCX_imputedResults.gz	MayoEGWAS_analysis_eQTL_TCX_imputedResults.gz	Sage Bionetworks	doi:10.7303/syn3157249	http://dx.doi.org/10.7303/syn3157249	TCX	AD_non-AD
