# Supplementary material for: Human whole genome genotype and transcriptome data for Alzheimer’s and other neurodegenerative diseases
Source: Sci Data. 2016 Oct 11;3:160089. doi: 10.1038/sdata.2016.89 (PMC5058336; doi:10.1038/sdata.2016.89)
Supplement: Supplementary file 1 [file sdata201689-isa1.zip › a_RNAseq_Ertekin-Taner.txt]

Sample Name	Protocol REF	Assay Name	Raw Data File	Comment[Data Repository]	Comment[Data Record Accession]	Comment[Data Record URI]	Factor Value[brain region]	Factor Value[cohort diagnoses]
C. Mayo Pilot RNAseq	Molecular Data	MayoPilotRNAseq Alzheimers Disease RNAseq BAMs	MayoPilotRNAseq Alzheimers Disease RNAseq BAMs	Sage Bionetworks	doi:10.7303/syn3157268	http://dx.doi.org/10.7303/syn3157268	TCX	AD
C. Mayo Pilot RNAseq	Molecular Data	MayoPilotRNAseq Progressive Supranuclear Palsy RNAseq BAMs	MayoPilotRNAseq Progressive Supranuclear Palsy RNAseq BAMs	Sage Bionetworks	doi:10.7303/syn3157268	http://dx.doi.org/10.7303/syn3157268	TCX	PSP
C. Mayo Pilot RNAseq	Molecular Data	MayoPilotRNAseq_RNAseq_TCX_AD_covariates.csv	MayoPilotRNAseq_RNAseq_TCX_AD_covariates.csv	Sage Bionetworks	doi:10.7303/syn3157268	http://dx.doi.org/10.7303/syn3157268	TCX	AD
C. Mayo Pilot RNAseq	Molecular Data	MayoPilotRNAseq_RNAseq_TCX_PSP_covariates.csv	MayoPilotRNAseq_RNAseq_TCX_PSP_covariates.csv	Sage Bionetworks	doi:10.7303/syn3157268	http://dx.doi.org/10.7303/syn3157268	TCX	PSP
C. Mayo Pilot RNAseq	Molecular Data	MayoPilotRNAseq_RNAseq_TCX_AD_geneCounts.tsv	MayoPilotRNAseq_RNAseq_TCX_AD_geneCounts.tsv	Sage Bionetworks	doi:10.7303/syn3157268	http://dx.doi.org/10.7303/syn3157268	TCX	AD
C. Mayo Pilot RNAseq	Molecular Data	MayoPilotRNAseq_RNAseq_TCX_AD_geneCounts_normalized.tsv	MayoPilotRNAseq_RNAseq_TCX_AD_geneCounts_normalized.tsv	Sage Bionetworks	doi:10.7303/syn3157268	http://dx.doi.org/10.7303/syn3157268	TCX	AD
C. Mayo Pilot RNAseq	Molecular Data	MayoPilotRNAseq_RNAseq_TCX_AD_transcriptCounts.tsv	MayoPilotRNAseq_RNAseq_TCX_AD_transcriptCounts.tsv	Sage Bionetworks	doi:10.7303/syn3157268	http://dx.doi.org/10.7303/syn3157268	TCX	AD
C. Mayo Pilot RNAseq	Molecular Data	MayoPilotRNAseq_RNAseq_TCX_AD_transcriptCounts_normalized.tsv	MayoPilotRNAseq_RNAseq_TCX_AD_transcriptCounts_normalized.tsv	Sage Bionetworks	doi:10.7303/syn3157268	http://dx.doi.org/10.7303/syn3157268	TCX	AD
C. Mayo Pilot RNAseq	Molecular Data	MayoPilotRNAseq_RNAseq_TCX_PSP_geneCounts.tsv	MayoPilotRNAseq_RNAseq_TCX_PSP_geneCounts.tsv	Sage Bionetworks	doi:10.7303/syn3157268	http://dx.doi.org/10.7303/syn3157268	TCX	PSP
C. Mayo Pilot RNAseq	Molecular Data	MayoPilotRNAseq_RNAseq_TCX_PSP_geneCounts_normalized.tsv	MayoPilotRNAseq_RNAseq_TCX_PSP_geneCounts_normalized.tsv	Sage Bionetworks	doi:10.7303/syn3157268	http://dx.doi.org/10.7303/syn3157268	TCX	PSP
C. Mayo Pilot RNAseq	Molecular Data	MayoPilotRNAseq_RNAseq_TCX_PSP_transcriptCounts.tsv	MayoPilotRNAseq_RNAseq_TCX_PSP_transcriptCounts.tsv	Sage Bionetworks	doi:10.7303/syn3157268	http://dx.doi.org/10.7303/syn3157268	TCX	PSP
C. Mayo Pilot RNAseq	Molecular Data	MayoPilotRNAseq_RNAseq_TCX_PSP_transcriptCounts_normalized.tsv	MayoPilotRNAseq_RNAseq_TCX_PSP_transcriptCounts_normalized.tsv	Sage Bionetworks	doi:10.7303/syn3157268	http://dx.doi.org/10.7303/syn3157268	TCX	PSP
D. Mayo RNAseq	Molecular Data	MayoRNAseq Temporal Cortex BAMs	MayoRNAseq Temporal Cortex BAMs	Sage Bionetworks	doi:10.7303/syn3163039	http://dx.doi.org/10.7303/syn3163039	TCX	AD_controls_non-AD
D. Mayo RNAseq	Molecular Data	MayoRNAseq_RNAseq_TCX_covariates.csv	MayoRNAseq_RNAseq_TCX_covariates.csv	Sage Bionetworks	doi:10.7303/syn3163039	http://dx.doi.org/10.7303/syn3163039	TCX	AD_controls_non-AD
D. Mayo RNAseq	Molecular Data	MayoRNAseq_RNAseq_TCX_geneCounts.tsv	MayoRNAseq_RNAseq_TCX_geneCounts.tsv	Sage Bionetworks	doi:10.7303/syn3163039	http://dx.doi.org/10.7303/syn3163039	TCX	AD_controls_non-AD
D. Mayo RNAseq	Molecular Data	MayoRNAseq_RNAseq_TCX_geneCounts_normalized.tsv	MayoRNAseq_RNAseq_TCX_geneCounts_normalized.tsv	Sage Bionetworks	doi:10.7303/syn3163039	http://dx.doi.org/10.7303/syn3163039	TCX	AD_controls_non-AD
D. Mayo RNAseq	Molecular Data	MayoRNAseq_RNAseq_TCX_transcriptCounts.tsv	MayoRNAseq_RNAseq_TCX_transcriptCounts.tsv	Sage Bionetworks	doi:10.7303/syn3163039	http://dx.doi.org/10.7303/syn3163039	TCX	AD_controls_non-AD
D. Mayo RNAseq	Molecular Data	MayoRNAseq_RNAseq_TCX_transcriptCounts_normalized.tsv	MayoRNAseq_RNAseq_TCX_transcriptCounts_normalized.tsv	Sage Bionetworks	doi:10.7303/syn3163039	http://dx.doi.org/10.7303/syn3163039	TCX	AD_controls_non-AD
D. Mayo RNAseq	Molecular Data	MayoRNAseq Cerebellum BAMs	MayoRNAseq Cerebellum BAMs	Sage Bionetworks	doi:10.7303/syn5049298	http://dx.doi.org/10.7303/syn5049298	CER	AD_controls_non-AD
D. Mayo RNAseq	Molecular Data	MayoRNAseq_RNAseq_CBE_covariates.csv	MayoRNAseq_RNAseq_CBE_covariates.csv	Sage Bionetworks	doi:10.7303/syn5049298	http://dx.doi.org/10.7303/syn5049298	CER	AD_controls_non-AD
D. Mayo RNAseq	Molecular Data	MayoRNAseq_RNAseq_CBE_geneCounts.tsv	MayoRNAseq_RNAseq_CBE_geneCounts.tsv	Sage Bionetworks	doi:10.7303/syn5049298	http://dx.doi.org/10.7303/syn5049298	CER	AD_controls_non-AD
D. Mayo RNAseq	Molecular Data	MayoRNAseq_RNAseq_CBE_geneCounts_normalized.tsv	MayoRNAseq_RNAseq_CBE_geneCounts_normalized.tsv	Sage Bionetworks	doi:10.7303/syn5049298	http://dx.doi.org/10.7303/syn5049298	CER	AD_controls_non-AD
D. Mayo RNAseq	Molecular Data	MayoRNAseq_RNAseq_CBE_transcriptCounts.tsv	MayoRNAseq_RNAseq_CBE_transcriptCounts.tsv	Sage Bionetworks	doi:10.7303/syn5049298	http://dx.doi.org/10.7303/syn5049298	CER	AD_controls_non-AD
D. Mayo RNAseq	Molecular Data	MayoRNAseq_RNAseq_CBE_transcriptCounts_normalized.tsv	MayoRNAseq_RNAseq_CBE_transcriptCounts_normalized.tsv	Sage Bionetworks	doi:10.7303/syn5049298	http://dx.doi.org/10.7303/syn5049298	CER	AD_controls_non-AD
